# Supplementary material for: Metabolomics Tools Assisting Classic Screening Methods in Discovering New Antibiotics from Mangrove Actinomycetia in Leizhou Peninsula
Source: Mar Drugs. 2021 Dec 1;19(12):688. doi: 10.3390/md19120688 (PMC8707991; doi:10.3390/md19120688)
Supplement: Supplementary file 1 [file marinedrugs-19-00688-s001.zip]

Archive with 1 entries (1 files):
- marinedrugs-1389549 SI  fianl -lqp.pdf
